# Supplementary material for: Identification of Reference Genes in Chicken Intraepithelial Lymphocyte Natural Killer Cells Infected with Very-virulent Infectious Bursal Disease Virus
Source: Sci Rep. 2020 May 22;10:8561. doi: 10.1038/s41598-020-65474-3 (PMC7244580; doi:10.1038/s41598-020-65474-3)
Supplement: Supplementary file 1 — Supplementary Dataset 1. [file 41598_2020_65474_MOESM1_ESM.xlsx]

## Sheet: Sheet1
Feature ID	Experiment - Range (original values)	Experiment - IQR (original values)	Experiment - Difference (original values)	Experiment - Fold Change (original values)	Experiment - Range (normalized values)	Experiment - IQR (normalized values)	Experiment - Difference (normalized values)	Experiment - Fold Change (normalized values)	t-test: Control vs Day3 original values - Difference	t-test: Control vs Day3 original values - Fold change	t-test: Control vs Day3 original values - Test statistic	t-test: Control vs Day3 original values - P-value	t-test: Control vs Day3 original values - FDR p-value correction	Control - C1_R1 (paired) trimmed (paired) (GE) - Expression values	Control - C1_R1 (paired) trimmed (paired) (GE) - Normalized expression values	Control - C1_R1 (paired) trimmed (paired) (GE) - Transcripts annotated	Control - C1_R1 (paired) trimmed (paired) (GE) - Detected transcripts	Control - C1_R1 (paired) trimmed (paired) (GE) - Exon length	Control - C1_R1 (paired) trimmed (paired) (GE) - Unique gene reads	Control - C1_R1 (paired) trimmed (paired) (GE) - Total gene reads	Control - C1_R1 (paired) trimmed (paired) (GE) - Unique exon reads	Control - C1_R1 (paired) trimmed (paired) (GE) - Total exon reads	Control - C1_R1 (paired) trimmed (paired) (GE) - Ratio of unique to total (exon reads)	Control - C1_R1 (paired) trimmed (paired) (GE) - Unique exon-exon reads	Control - C1_R1 (paired) trimmed (paired) (GE) - Total exon-exon reads	Control - C1_R1 (paired) trimmed (paired) (GE) - Unique intron reads	Control - C1_R1 (paired) trimmed (paired) (GE) - Total intron reads	Control - C1_R1 (paired) trimmed (paired) (GE) - Ratio of intron to total gene reads	Control - C1_R1 (paired) trimmed (paired) (GE) - Exons	Control - C1_R1 (paired) trimmed (paired) (GE) - RPKM	Control - C1_R1 (paired) trimmed (paired) (GE) - Chromosome	Control - C1_R1 (paired) trimmed (paired) (GE) - Chromosome region start	Control - C1_R1 (paired) trimmed (paired) (GE) - Chromosome region end	Control - C2_R1 (paired) trimmed (paired) (GE) - Expression values	Control - C2_R1 (paired) trimmed (paired) (GE) - Normalized expression values	Control - C2_R1 (paired) trimmed (paired) (GE) - Transcripts annotated	Control - C2_R1 (paired) trimmed (paired) (GE) - Detected transcripts	Control - C2_R1 (paired) trimmed (paired) (GE) - Exon length	Control - C2_R1 (paired) trimmed (paired) (GE) - Unique gene reads	Control - C2_R1 (paired) trimmed (paired) (GE) - Total gene reads	Control - C2_R1 (paired) trimmed (paired) (GE) - Unique exon reads	Control - C2_R1 (paired) trimmed (paired) (GE) - Total exon reads	Control - C2_R1 (paired) trimmed (paired) (GE) - Ratio of unique to total (exon reads)	Control - C2_R1 (paired) trimmed (paired) (GE) - Unique exon-exon reads	Control - C2_R1 (paired) trimmed (paired) (GE) - Total exon-exon reads	Control - C2_R1 (paired) trimmed (paired) (GE) - Unique intron reads	Control - C2_R1 (paired) trimmed (paired) (GE) - Total intron reads	Control - C2_R1 (paired) trimmed (paired) (GE) - Ratio of intron to total gene reads	Control - C2_R1 (paired) trimmed (paired) (GE) - Exons
CASP8	341	235	283.33	1.74	24.64	15.66	18.84	1.97	283.33	1.74	12.01	0.000275	0.00891	356	16.4	1	1	1923	356	356	277	277	1	142	142	79	79	0.22	8	6.01	7	10949122	10955503	397	20.94	1	1	1923	397	397	312	312	1	171	171	85	85	0.21	8
IL22	676	493	560	3.79	37.33	31.08	33.24	4.28	560	3.79	11.61	0.000314	0.00945	176	8.11	1	1	888	176	176	130	130	1	83	83	46	46	0.26	6	6.11	1	35062145	35064598	207	10.92	1	1	888	207	207	124	124	1	78	78	83	83	0.4	6
TLR3	690	527	562.33	2.22	47.13	28.38	35.26	2.51	562.33	2.22	8.72	0.000953	0.02	343	15.8	2	1	6757	343	343	331	331	1	29	29	12	12	0.03	7	2.04	4	60925660	60939133	474	25	2	1	6757	474	474	454	454	1	27	27	20	20	0.04	7
[truncated: 88 more columns]
