# Supplementary material for: Identification of Reference Genes in Chicken Intraepithelial Lymphocyte Natural Killer Cells Infected with Very-virulent Infectious Bursal Disease Virus
Source: Sci Rep. 2020 May 22;10:8561. doi: 10.1038/s41598-020-65474-3 (PMC7244580; doi:10.1038/s41598-020-65474-3)
Supplement: Supplementary file 2 — Supplementary Dataset 2. [file 41598_2020_65474_MOESM2_ESM.xls]

## Sheet: RNA-Seq Day1 VS Ctrl
Feature ID	Experiment - Range (original values)	Experiment - IQR (original values)	Experiment - Difference (original values)	Experiment - Fold Change (original values)	Experiment - Range (normalized values)	Experiment - IQR (normalized values)	Experiment - Difference (normalized values)	Experiment - Fold Change (normalized values)	t-test: Control vs Day1 original values - Difference	t-test: Control vs Day1 original values - Fold change	t-test: Control vs Day1 original values - Test statistic	t-test: Control vs Day1 original values - P-value	t-test: Control vs Day1 original values - FDR p-value correction	Control - C1_R1 (paired) trimmed (paired) (GE) - Expression values	Control - C1_R1 (paired) trimmed (paired) (GE) - Normalized expression values	Control - C1_R1 (paired) trimmed (paired) (GE) - Transcripts annotated	Control - C1_R1 (paired) trimmed (paired) (GE) - Detected transcripts	Control - C1_R1 (paired) trimmed (paired) (GE) - Exon length	Control - C1_R1 (paired) trimmed (paired) (GE) - Unique gene reads	Control - C1_R1 (paired) trimmed (paired) (GE) - Total gene reads	Control - C1_R1 (paired) trimmed (paired) (GE) - Unique exon reads	Control - C1_R1 (paired) trimmed (paired) (GE) - Total exon reads	Control - C1_R1 (paired) trimmed (paired) (GE) - Ratio of unique to total (exon reads)	Control - C1_R1 (paired) trimmed (paired) (GE) - Unique exon-exon reads	Control - C1_R1 (paired) trimmed (paired) (GE) - Total exon-exon reads	Control - C1_R1 (paired) trimmed (paired) (GE) - Unique intron reads	Control - C1_R1 (paired) trimmed (paired) (GE) - Total intron reads	Control - C1_R1 (paired) trimmed (paired) (GE) - Ratio of intron to total gene reads	Control - C1_R1 (paired) trimmed (paired) (GE) - Exons	Control - C1_R1 (paired) trimmed (paired) (GE) - RPKM	Control - C1_R1 (paired) trimmed (paired) (GE) - Chromosome	Control - C1_R1 (paired) trimmed (paired) (GE) - Chromosome region start	Control - C1_R1 (paired) trimmed (paired) (GE) - Chromosome region end	Control - C2_R1 (paired) trimmed (paired) (GE) - Expression values	Control - C2_R1 (paired) trimmed (paired) (GE) - Normalized expression values	Control - C2_R1 (paired) trimmed (paired) (GE) - Transcripts annotated	Control - C2_R1 (paired) trimmed (paired) (GE) - Detected transcripts	Control - C2_R1 (paired) trimmed (paired) (GE) - Exon length	Control - C2_R1 (paired) trimmed (paired) (GE) - Unique gene reads	Control - C2_R1 (paired) trimmed (paired) (GE) - Total gene reads	Control - C2_R1 (paired) trimmed (paired) (GE) - Unique exon reads	Control - C2_R1 (paired) trimmed (paired) (GE) - Total exon reads	Control - C2_R1 (paired) trimmed (paired) (GE) - Ratio of unique to total (exon reads)	Control - C2_R1 (paired) trimmed (paired) (GE) - Unique exon-exon reads	Control - C2_R1 (paired) trimmed (paired) (GE) - Total exon-exon reads	Control - C2_R1 (paired) trimmed (paired) (GE) - Unique intron reads	Control - C2_R1 (paired) trimmed (paired) (GE) - Total intron reads	Control - C2_R1 (paired) trimmed (paired) (GE) - Ratio of intron to total gene reads	Control - C2_R1 (paired) trimmed (paired) (GE) - Exons
ACTB	18877	10739	5644	1.14	634.71	511.02	251.9	1.12	5644	1.14	0.91	0.41	0.62	53951	2484.83	1	1	1685	53936	53951	51204	51219	1	5168	5168	2732	2732	0.05	5	1267.65	14	4169149	4172343	35074	1850.12	1	1	1685	35067	35074	31064	31071	1	4113	4114	4003	4003	0.11	5
ALB	17	7	-1.67	-1.1	0.92	0.42	-0.13	-1.16	-1.67	-1.1	-0.27	0.8	0.98	11	0.51	1	1	5086	11	11	10	10	1	7	7	1	1	0.09	15	0.08	4	50253144	50269174	27	1.42	1	1	5086	27	27	22	22	1	18	18	5	5	0.19	15
B2M	2878	1772	729.33	1.51	130.78	85.7	39.13	1.58	729.33	1.51	0.69	0.53	0.73	3208	147.75	1	1	425	3208	3208	3195	3195	1	843	843	13	13	0.00405	3	313.51	10	827899	828534	330	17.41	1	1	425	330	330	330	330	1	21	21	0	0	0	3
GAPDH	7985	4654	5938.67	2.32	399.61	194.79	289.55	2.29	5938.67	2.32	6.17	0.00349	0.04	5497	253.18	1	1	1205	5497	5497	5383	5383	1	4954	4954	114	114	0.02	10	186.3	1	76434646	76437498	3721	196.28	1	1	1205	3721	3721	3581	3581	1	3146	3146	140	140	0.04	10
HMBS	265	146	181	1.32	14.89	3.42	8.14	1.28	181	1.32	4.75	0.00895	0.06	536	24.69	1	1	1928	536	536	422	422	1	352	352	114	114	0.21	14	9.13	24	33724	44478	558	29.43	1	1	1928	558	558	463	463	1	328	328	95	95	0.17	14
HPRT1	165	112	114.33	1.39	7.71	5.93	5.21	1.35	114.33	1.39	3.96	0.02	0.08	281	12.94	1	1	1461	281	281	253	253	1	106	106	28	28	0.1	8	7.22	4	4006610	4021079	253	13.35	1	1	1461	253	253	228	228	1	97	97	25	25	0.1	8
IFNA_3	4	2	1	2	0.2	0.09	0.05	1.89	1	2	0.77	0.48	0.69	0	0	0	0	1339	0	0	0	0	NaN	0	0	0	0	NaN	1	0	Z	7244443	7245782	2	0.11	0	1	1339	2	2	2	2	1	0	0	0	0	0	1
RPL4	11939	5766	8200	2.13	571.74	233.31	400.51	2.12	8200	2.13	4.44	0.01	0.07	9386	432.29	1	1	1398	9386	9386	9334	9334	1	7392	7392	52	52	0.00554	10	278.44	10	18000214	18005535	5443	287.11	1	1	1398	5443	5443	5396	5396	1	4175	4175	47	47	0.00863	10
SDHA	3365	2459	2874.67	1.92	160.55	122.04	136.17	1.87	2874.67	1.92	13.79	0.00016	0.01	2952	135.96	1	1	2369	2952	2952	2845	2845	1	1972	1972	107	107	0.04	15	50.08	2	85681938	85697842	3201	168.85	1	1	2369	3201	3201	3065	3065	1	2094	2094	136	136	0.04	15
TBP	132	70	89.67	1.3	4.94	3.75	4.03	1.27	89.67	1.3	5.87	0.0042	0.04	315	14.51	1	1	1737	315	315	267	267	1	98	98	48	48	0.15	8	6.41	3	40044258	40054605	282	14.88	1	1	1737	282	282	238	238	1	116	116	44	44	0.16	8
TUBB1	54	15	17.33	1.13	3.03	0.4	0.64	1.1	17.33	1.13	1.22	0.29	0.51	109	5.02	1	1	3079	109	109	96	96	1	8	8	13	13	0.12	4	1.3	20	11232024	11237042	133	7.02	1	1	3079	133	133	112	112	1	2	2	21	21	0.16	4
YWHAZ	1978	673	999.33	1.29	87.3	40	43.56	1.25	999.33	1.29	2.32	0.08	0.22	3287	151.39	1	1	1731	3287	3287	2511	2511	1	824	824	776	776	0.24	5	60.49	2	128415363	128439286	3137	165.47	1	1	1731	3137	3137	2449	2449	1	617	617	688	688	0.22	5
[truncated: 88 more columns]

## Sheet: RNA-Seq Day3 VS Ctrl
Feature ID	Experiment - Range (original values)	Experiment - IQR (original values)	Experiment - Difference (original values)	Experiment - Fold Change (original values)	Experiment - Range (normalized values)	Experiment - IQR (normalized values)	Experiment - Difference (normalized values)	Experiment - Fold Change (normalized values)	t-test: Control vs Day3 original values - Difference	t-test: Control vs Day3 original values - Fold change	t-test: Control vs Day3 original values - Test statistic	t-test: Control vs Day3 original values - P-value	t-test: Control vs Day3 original values - FDR p-value correction	Control - C1_R1 (paired) trimmed (paired) (GE) - Expression values	Control - C1_R1 (paired) trimmed (paired) (GE) - Normalized expression values	Control - C1_R1 (paired) trimmed (paired) (GE) - Transcripts annotated	Control - C1_R1 (paired) trimmed (paired) (GE) - Detected transcripts	Control - C1_R1 (paired) trimmed (paired) (GE) - Exon length	Control - C1_R1 (paired) trimmed (paired) (GE) - Unique gene reads	Control - C1_R1 (paired) trimmed (paired) (GE) - Total gene reads	Control - C1_R1 (paired) trimmed (paired) (GE) - Unique exon reads	Control - C1_R1 (paired) trimmed (paired) (GE) - Total exon reads	Control - C1_R1 (paired) trimmed (paired) (GE) - Ratio of unique to total (exon reads)	Control - C1_R1 (paired) trimmed (paired) (GE) - Unique exon-exon reads	Control - C1_R1 (paired) trimmed (paired) (GE) - Total exon-exon reads	Control - C1_R1 (paired) trimmed (paired) (GE) - Unique intron reads	Control - C1_R1 (paired) trimmed (paired) (GE) - Total intron reads	Control - C1_R1 (paired) trimmed (paired) (GE) - Ratio of intron to total gene reads	Control - C1_R1 (paired) trimmed (paired) (GE) - Exons	Control - C1_R1 (paired) trimmed (paired) (GE) - RPKM	Control - C1_R1 (paired) trimmed (paired) (GE) - Chromosome	Control - C1_R1 (paired) trimmed (paired) (GE) - Chromosome region start	Control - C1_R1 (paired) trimmed (paired) (GE) - Chromosome region end	Control - C2_R1 (paired) trimmed (paired) (GE) - Expression values	Control - C2_R1 (paired) trimmed (paired) (GE) - Normalized expression values	Control - C2_R1 (paired) trimmed (paired) (GE) - Transcripts annotated	Control - C2_R1 (paired) trimmed (paired) (GE) - Detected transcripts	Control - C2_R1 (paired) trimmed (paired) (GE) - Exon length	Control - C2_R1 (paired) trimmed (paired) (GE) - Unique gene reads	Control - C2_R1 (paired) trimmed (paired) (GE) - Total gene reads	Control - C2_R1 (paired) trimmed (paired) (GE) - Unique exon reads	Control - C2_R1 (paired) trimmed (paired) (GE) - Total exon reads	Control - C2_R1 (paired) trimmed (paired) (GE) - Ratio of unique to total (exon reads)	Control - C2_R1 (paired) trimmed (paired) (GE) - Unique exon-exon reads	Control - C2_R1 (paired) trimmed (paired) (GE) - Total exon-exon reads	Control - C2_R1 (paired) trimmed (paired) (GE) - Unique intron reads	Control - C2_R1 (paired) trimmed (paired) (GE) - Total intron reads	Control - C2_R1 (paired) trimmed (paired) (GE) - Ratio of intron to total gene reads	Control - C2_R1 (paired) trimmed (paired) (GE) - Exons
ACTB	27345	8182	-14739	-1.55	1050.64	261.62	-524.51	-1.34	-14739	-1.55	-2.41	0.07	0.21	53951	2484.83	1	1	1685	53936	53951	51204	51219	1	5168	5168	2732	2732	0.05	5	1267.65	14	4169149	4172343	35074	1850.12	1	1	1685	35067	35074	31064	31071	1	4113	4114	4003	4003	0.11	5
ALB	19	3	-9.67	-2.07	1	0.21	-0.44	-1.84	-9.67	-2.07	-2.04	0.11	0.28	11	0.51	1	1	5086	11	11	10	10	1	7	7	1	1	0.09	15	0.08	4	50253144	50269174	27	1.42	1	1	5086	27	27	22	22	1	18	18	5	5	0.19	15
B2M	3783	1481	1339.67	1.94	233.38	89.43	93.25	2.37	1339.67	1.94	1.19	0.3	0.55	3208	147.75	1	1	425	3208	3208	3195	3195	1	843	843	13	13	0.00405	3	313.51	10	827899	828534	330	17.41	1	1	425	330	330	330	330	1	21	21	0	0	0	3
GAPDH	1835	566	-404.67	-1.1	91.76	14.18	11.7	1.05	-404.67	-1.1	-0.66	0.55	0.78	5497	253.18	1	1	1205	5497	5497	5383	5383	1	4954	4954	114	114	0.02	10	186.3	1	76434646	76437498	3721	196.28	1	1	1205	3721	3721	3581	3581	1	3146	3146	140	140	0.04	10
HMBS	108	22	-33.33	-1.06	8.48	0.32	2.04	1.07	-33.33	-1.06	-1.15	0.31	0.57	536	24.69	1	1	1928	536	536	422	422	1	352	352	114	114	0.21	14	9.13	24	33724	44478	558	29.43	1	1	1928	558	558	463	463	1	328	328	95	95	0.17	14
HPRT1	231	116	-157.67	-2.16	11.82	5.06	-6.92	-1.88	-157.67	-2.16	-5.25	0.00632	0.04	281	12.94	1	1	1461	281	281	253	253	1	106	106	28	28	0.1	8	7.22	4	4006610	4021079	253	13.35	1	1	1461	253	253	228	228	1	97	97	25	25	0.1	8
IFNA_3	3	1	1	2	0.16	0.05	0.06	2.14	1	2	1.22	0.29	0.53	0	0	0	0	1339	0	0	0	0	NaN	0	0	0	0	NaN	1	0	Z	7244443	7245782	2	0.11	0	1	1339	2	2	2	2	1	0	0	0	0	0	1
RPL4	5183	783	-2527.33	-1.54	190.49	70.49	-88.46	-1.33	-2527.33	-1.54	-2.12	0.1	0.26	9386	432.29	1	1	1398	9386	9386	9334	9334	1	7392	7392	52	52	0.00554	10	278.44	10	18000214	18005535	5443	287.11	1	1	1398	5443	5443	5396	5396	1	4175	4175	47	47	0.00863	10
SDHA	1474	1151	-1289.33	-1.71	72.8	36.6	-52.06	-1.5	-1289.33	-1.71	-12.27	0.000253	0.00864	2952	135.96	1	1	2369	2952	2952	2845	2845	1	1972	1972	107	107	0.04	15	50.08	2	85681938	85697842	3201	168.85	1	1	2369	3201	3201	3065	3065	1	2094	2094	136	136	0.04	15
TBP	44	5	13	1.04	5.37	1.44	2.93	1.19	13	1.04	1.12	0.33	0.58	315	14.51	1	1	1737	315	315	267	267	1	98	98	48	48	0.15	8	6.41	3	40044258	40054605	282	14.88	1	1	1737	282	282	238	238	1	116	116	44	44	0.16	8
TUBB1	86	53	60	1.47	6.87	2.9	4.32	1.66	60	1.47	5.45	0.00549	0.04	109	5.02	1	1	3079	109	109	96	96	1	8	8	13	13	0.12	4	1.3	20	11232024	11237042	133	7.02	1	1	3079	133	133	112	112	1	2	2	21	21	0.16	4
YWHAZ	1382	500	-821.67	-1.31	67.98	9.4	-22.83	-1.15	-821.67	-1.31	-3.21	0.03	0.12	3287	151.39	1	1	1731	3287	3287	2511	2511	1	824	824	776	776	0.24	5	60.49	2	128415363	128439286	3137	165.47	1	1	1731	3137	3137	2449	2449	1	617	617	688	688	0.22	5
[truncated: 88 more columns]
