# Supplementary material for: Identification of Reference Genes in Chicken Intraepithelial Lymphocyte Natural Killer Cells Infected with Very-virulent Infectious Bursal Disease Virus
Source: Sci Rep. 2020 May 22;10:8561. doi: 10.1038/s41598-020-65474-3 (PMC7244580; doi:10.1038/s41598-020-65474-3)
Supplement: Supplementary file 3 — Supplementary Dataset 3. [file 41598_2020_65474_MOESM3_ESM.xlsx]

## Sheet: Sheet1
Δcq values for the reference genes (compared between uninfected groups and IEL-NK cells infected with vvIBDV for 3 dpi)
	CASP8	IL22	TLR3
GAPDH	4.57	7.85	2.72
HMBS	1.23	3.71	2.35
YWHAZ	3.95	6.8	2.16
GAPDH and HMBS	3.13	5.39	1.87
GAPDH and YWHAZ	4.25	7.31	2.54
HMBS and YWHAZ	2.92	5.02	1.74
